# Supplementary material for: LRBA organizes distinct vesicular trafficking systems in distal nephron segments for water and sodium conservation
Source: Proc Natl Acad Sci U S A. 2026 Apr 28;123(18):e2525505123. doi: 10.1073/pnas.2525505123 (PMC13142998; doi:10.1073/pnas.2525505123)
Supplement: Supplementary file 2 — Dataset S01 (XLSX) [file pnas.2525505123.sd01.xlsx]

## Sheet: Detected Proteins
Dataset S1: Seventy-five renal proteins with differential abundance between WT and Lrba knockout mice are listed.
Accession Number	Gene Symbol	Fold-change(Lrba KO/WT)	p-value	Log2(Fold-change(Lrba KO / WT))	-Log10(p-value)
O08691	Arg2	0.00437428	5.23998e-06	-7.83674	5.28067
P16014	Chgb	0.0267594	2.22869e-05	-5.22381	4.65195
Q99N69	Lpxn	0.0341018	0.000231121	-4.87401	3.63616
Q8BGT5	Gpt2	0.0638279	0.000912452	-3.96967	3.03979
Q99JZ7	Errfi1	0.0731099	4.22931e-05	-3.77379	4.37373
P12242	Ucp1	0.0893239	0.0407286	-3.48481	1.3901
P70691	Ugt1a2	0.100669	0.00278445	-3.31231	2.55526
A2ATU0	Dhtkd1	0.129687	0.00178665	-2.94689	2.74796
A0A140T8P3	Igkv15-103	0.150141	0.00713822	-2.73561	2.14641
Q68FD9	Kiaa1549	0.150175	0.00491247	-2.73528	2.3087
Q9R257	Hebp1	0.160165	3.86403e-05	-2.64237	4.41296
Q4VAA7	Snx33	0.167129	0.0151558	-2.58097	1.81942
P35230	Reg3b	0.16781	0.00344548	-2.5751	2.46275
G3X9D6	Apon	0.175837	0.0174121	-2.50769	1.75915
O09049	Reg3g	0.177304	0.00439582	-2.4957	2.35696
Q63886	Ugt1a1	0.246577	0.0116996	-2.01989	1.93183
Q9D9F8	Mipol1	0.263519	0.000662583	-1.92402	3.17876
O88878	Zfand5	0.282513	0.0282774	-1.82361	1.54856
Q2KN98	Specc1l	0.315845	0.0393423	-1.66271	1.40514
P28571	Slc6a9	0.342948	0.0460797	-1.54394	1.33649
P55088	Aqp4	0.345015	0.0340479	-1.53527	1.46791
E9PXC0	Srp54c	0.348263	1.58679e-05	-1.52175	4.79948
O35728	Cyp4a14	0.351752	0.0233464	-1.50737	1.63178
Q9QXW9	Slc7a8	0.441866	0.0147309	-1.17832	1.83177
Q80W94	Mogat2	0.444776	0.0340267	-1.16885	1.46818
O88909	Slc22a8	0.445492	0.0408122	-1.16653	1.38921
Q9JKV5	Scamp4	0.47791	0.00287912	-1.06519	2.54074
Q8VCN3	Ugt2b37	0.47794	0.0424933	-1.0651	1.37168
P47739	Aldh3a1	2.01372	0.0402541	1.00986	1.39519
Q925P2	Ceacam2	2.02681	0.0180302	1.01921	1.744
P11590	Mup4	2.03431	0.00459209	1.02454	2.33799
P01831	Thy1	2.06294	0.00395294	1.0447	2.40308
Q91WU2	Slc22a7	2.12408	0.0140861	1.08684	1.85121
O70570	Pigr	2.14814	0.0287184	1.10309	1.54184
Q8K182	C8a	2.16331	0.016141	1.11324	1.79207
Q99JG3	Anxa13	2.17219	0.0118274	1.11915	1.92711
P04939	Mup3	2.24128	0.00198308	1.16432	2.70266
P58710	Gulo	2.27064	0.0101688	1.1831	1.99273
P01869	Ighg1	2.33048	0.0250265	1.22063	1.6016
P15392	Cyp2a4	2.3585	0.00308092	1.23787	2.51132
Q60991	Cyp7b1	2.38365	0.00900264	1.25317	2.04563
P24456	Cyp2d10	2.39028	0.0396926	1.25718	1.40129
Q8BH35	C8b	2.4485	0.0155894	1.2919	1.80717
Q01237	Hmgcr	2.47221	0.0402198	1.3058	1.39556
Q00898	Serpina1e	2.49536	0.0118122	1.31925	1.92767
A0A075B5N4	Igkv8-27	2.55934	0.0461604	1.35577	1.33573
Q9JHW9	Aldh1a3	2.8873	0.00174032	1.52972	2.75937
Q2KHK6	Gsdmc2	2.9162	0.000595827	1.54409	3.22488
Q80YX1	Tnc	2.91792	0.0115579	1.54494	1.93712
Q62230	Siglec1	2.94748	0.0319396	1.55948	1.49567
A0A075B5R2	Ighv7-3	3.01839	0.014573	1.59378	1.83645
P20852	Cyp2a5	3.79726	0.000854968	1.92496	3.06805
A0A075B5R9	Ighv14-3	4.16261	0.0227698	2.05749	1.64264
A0A075B5R0	Ighv5-16	4.3974	0.0221427	2.13665	1.65477
Q91Z58	-	4.43742	0.00621298	2.14972	2.2067
A0A075B5R1	Ighv5-17	4.62448	0.0026218	2.20929	2.5814
A0A0A6YXW6	Igha	4.86719	0.00747584	2.28309	2.12634
P18528	-	4.94318	0.0484418	2.30544	1.31478
Q8R4T9	Slc14a2	5.11435	0.033868	2.35455	1.47021
Q5FW57	Gm4952	5.83252	0.00277294	2.54412	2.55706
A0A075B5J9	Igkv17-127	6.2328	4.67089e-05	2.63988	4.3306
E9Q842	Nav2	6.50482	0.0171676	2.70151	1.76529
P01642	Gm10881	7.8036	0.00425618	2.96414	2.37098
Q8VCC2	Ces1	9.61875	0.00226845	3.26585	2.64427
F6TQW2	Ighg2c	11.6124	0.00542313	3.5376	2.26575
Q8BHY3	Ano1	12.1642	0.00158336	3.60457	2.80042
Q9EQ31	Lpar3	12.7886	0.00833758	3.67679	2.07896
P01867	Ighg2b	15.1489	0.000475532	3.92114	3.32282
A0A140T8M5	Igkv6-15	18.7194	0.00434841	4.22646	2.36167
Q6PFQ7	Rasa4	19.8006	0.00083861	4.30747	3.07644
Q8K0C1	Ipo13	19.8088	0.00145986	4.30807	2.83569
A0A075B5K2	Igkv9-124	22.1294	0.00627466	4.46789	2.20241
P26339	Chga	32.3995	0.000210999	5.0179	3.67572
A0A075B5N7	Igkv6-13	45.9926	0.00808165	5.52333	2.0925
P20491	Fcer1g	55.0504	0.000568368	5.78268	3.24537
