# Supplementary material for: LRBA organizes distinct vesicular trafficking systems in distal nephron segments for water and sodium conservation
Source: Proc Natl Acad Sci U S A. 2026 Apr 28;123(18):e2525505123. doi: 10.1073/pnas.2525505123 (PMC13142998; doi:10.1073/pnas.2525505123)
Supplement: Supplementary file 3 — Dataset S02 (XLSX) [file pnas.2525505123.sd02.xlsx]

## Sheet: Clinical Information
Dataset S2: Clinical characteristics of 43 LRBA-deficient patients enrolled in the registry study.
Patient ID	Race	Current age	Sex	Mutation	Age at onset	IDDM	Polyuria	Chronic diarrhea	Severity	ITP	AIHA	Other autoimmunity	Hypogammaglobulinemia	Recurrent respiratory infections	Urinary tract infection	Lymphoproliferation	Splenomegaly	Infiltrated organs	Urine-Specific gravity	Urine-pH	Urine-Protein	Urine-Blood	Urine-Glucose	WBC (/μL)	RBC (/μL)	Hemoglobin (g/dL)	Hematocrit (%)	Platelets (/μL)	TP (mg/dL)	Alb (g/dL)	BUN (mg/dL)	Cr (mg/dL)	UA (mg/dL)	Na (mEq/L)	K (mEq/L)	Cl (mEq/L)	Ca (mg/dL)	P (mg/dL)	Mg (mg/dL)	HCO3- (mEq/L)	IgG (g/dL)	IgA (g/dL)	IgM (g/dL)	Medications
P1	Arab	17y	M	hom c.G175T, p.E59X	2y			yes	severe	yes	yes		yes	URI, LRI			yes		1.008	6.5	Pos	2--5	Neg	8230	5010	9.7	35.2	223000	5.98	4.25	12	0.7		135	3.2		8.9	4.1			34	10	20	CST, IVIG
P2	Arab	21y	F	hom del Exon 1-2	2y			yes	severe			AITD, MG	yes	URI, LRI										8600	4250	10.2	43.3	350000	5.7	4.26	9	0.6		138	3.3						340	0	20	CST, IVIG
P3	Arab	11y	F	hom c.1014, 1G>A	3y			yes	severe			JIA	yes	URI, LRI		yes	yes		1.011	8	Neg	Neg	Neg	4900	4950	11.3	36.1	135000	5.8	3.6	10	0.7	6.2	135	3.6		8.4	3.9			0	0	0	CST, IVIG, HCQ
P4	Arab	30y	M	hom c.C4814G, p.S1605X	2y			yes	severe				yes	URI, LRI		yes	yes		1.025	5	Neg	Neg	Neg	8400	5110	12.3	39.6	208000	6.7	4.9	16	0.75		134	3.9		9.4	3.7		29	193	9	20	CST, IVIG
P5	Arab	38y	M	hom c.C4814G, p.S1605X	-									URI										5900	5240	14.2	39.9	205000	7.6	5.3	13	0.5		136	3	95	9.1	4.3	1.9	22	760	140	95
P6	Arab	17y	M	hom c.C544T, p.R182X	2y			yes	severe			JIA	yes	URI, LRI		yes	yes	GLILD						6200	5240	8.2	34.5	207000	6.2	4.06	12	0.4	3.5	140	4		9.5	4.9			68	0	0	CST, IVIG, HCQ
P7	Arab	16y	M	hom del Exon 41	2m			yes	severe	yes		IN	yes	URI, LRI		yes	yes	GLILD						4200	3800	8.5	36.5	50000	6.7	3.84	9	0.8		139	3.2		8.9	4.3			96	16	35	CST, IVIG, CsA, RTX
P8	Arab	22y	F	hom c.4729, 2dupT	3y		Polyuria	yes	severe		yes	AITD	yes	URI, LRI	yes		yes		1.007	7.2	Pos	2--5	Neg	5200	3250	11.1	31.3	29000	7	4.2	15	0.7	5.1	140	3.6	97	8.3	3.6	2	26	295	5	69	CST, IVIG, RAPA, splenectomy
P9	Arab	20y	F	hom c.4729, 2dupT	5y			yes	mild					URI, LRI	yes	yes	yes		1.007	7.1	Pos	2--5	Neg	7370	2260	14	42.6	24000	6.8	4.6	17	0.6		133	3.7	102	8.6	3.5	2.1		1080	60	210	CST, IVIG, RAPA, splenectomy
P10	Arab	15y	M	hom c.743_744insAAGA, p.D248EfsX	2y		Polyuria	yes	severe				yes	URI, LRI		yes	yes		1.008	5	Pos	2--5	Neg	4900	4100	8.7	26.7	137000	5.2	4.28	18	0.9	2.8	139	3.2	100	9.7	5.7	1.7	24	47	45	193	CST, IVIG, RAPA
P11	Arab	3y	F	hom del Exon 41	6m			yes	severe				yes	URI			yes							6300	5200	10.3	34.5	240000	6.1	4.66	11	0.8		137	3.8		9	4.5			617	16	50	CST, IVIG, CsA, RTX
P12	Arab	24y	F	hom c.C4814G, p.S1605X	2y			yes	severe			Alopecia areata, UC	yes	URI, LRI			yes							5190	4530	11.8	37.5	200000	5.2	3.3	18	0.98	5.9	137	3.7	105	7.8	4.5	2.2		500	7	145	CST, IVIG, RAPA
P13	Arab	10y	F	hom c.C4814G, p.S1605X	1y			yes	mild				yes	URI		yes	yes							11000	5030	11.4	36.6	190000	6	5.2	8	0.7		131	3.4	95	8.5	4.4	1.7	22	775	50	94	rapamicin
P14	Arab	8y	F	hom c.1383_1384ins, p.S462LfsX7	3m			yes	severe				yes	URI, LRI	yes				1.009	7	Pos	2--5	Neg	5600	4320	11.7	39.6	278000	5.9	4.2	12	0.55	3.8	132	3.8		9.6	5.1			110	5	25	CST, IVIG, RAPA
P15	Arab	16y	F	hom c.5623delA, p.I1875SfsX14	2.5y			yes	severe				yes	URI, LRI		yes	yes							3320	3990	9.8	32.1	127000	5.7	4	13	0.9		141	3.1		7.7	3.4			199	0	100	CST, IVIG, RAPA, RTX
P16	Arab	15y	M	hom c.175 G>T, p. E59X	2y			yes	severe			Alopecia areata	yes	URI, LRI			yes							3000	4530	11.2	33.4	49000	6.4	3.7	18	0.48	3.9	134	3.1	97	8.6	3.6	1.6	24	444	0	4	CST, IVIG, RAPA
P17	Arab	31y	M	hom c.C6607T, p.R182X	2y	IDDM	Polyuria	yes	severe				yes	URI		yes			1.016	5.3	Pos	Neg	Pos	8300	4800	15	38.4	290000	7.2	3.8	16	0.68		138	3.4	99	8.3	4.3	1.8	23	310	1	153	IVIG, RAPA
P18	Arab	20y	F	hom del Exon 29-30	8y		Polyuria	yes	severe			Vitiligo, AITD	yes	URI, LRI		yes	yes		1.007	4.8	Pos	2--5	Neg	7390	3600	11.6	35.2	320000	6.8	3.9	22	1.1	5.5	135	3.9	106	9.8	5.6	1.9	24	150	55	30	CST, IVIG
P19	Arab	26y	F	hom del Exon 29-30	6y			yes	mild			JIA	yes	URI, LRI										7500	3900	10.9	33.4	280000	5.3	3.5	10	0.64		130	3.2		8.5	4.8			675	113	71	CST, HCQ
P20	Arab	7y	M	hom c..2836-2839del, p.E946fsX	2y			yes	severe				yes	URI, LRI		yes	yes		1.02	6	Neg	Neg	Neg	4500	5700	13.5	39.7	140000	6	4	9	0.5	3.4	135	3.9	102	9.4	4.5	2.1	19.9	470	30	65	IVIG, RAPA
P21	Arab	6y	F	hom c.4638delC, p.S1546fsX	1y			yes	severe	yes	yes		yes	URI		yes								3800	4600	11.7	36.9	74000	6.2	4.9	8	0.4		138	4.7		9.8	4.6			200	5	15	IVIG, RAPA
P22	Arab	35y	M	comp hetc.5581-5delT / c.2920C>A, p.P974T	6m			yes	moderate	yes	yes		yes	URI, LRI		yes	yes		1.021	6	Neg	Neg	Neg	4340	5470	15	48.6	150000	6.07	4.35	9	0.72		141	4.1		8.9	4.2			593	251	49	CST, IVIG, RAPA
P23	Arab	17y	M	hom c.1540delG, p.A514fsX	8m	IDDM	Polyuria	yes	severe				yes	URI	yes		yes		1.007	6.8	Pos	2--5	Neg	3400	5700	8.7	40.2	402000	5.2	4.4	17	0.8	5	132	3.3	104	9.1	4.9	2.2		203	62	100	CST, IVIG, RAPA
P24	Arab	12y	F	hom c.7742T>A, p.M2581K	1y			yes	mild			JIA	yes	URI, LRI										5660	3920	10	31.4	159000	6.8	5.4	7.1	0.6	5.2	130	4.2		8.8	3.8			142	15	75	CST, IVIG, RAPA
P25	Arab	11y	F	hom c.4638delC, p. S1546fsX	2y			yes	severe	yes	yes		yes	URI, LRI		yes	yes	ILD						9600	5500	10.5	36.1	120000	5.7	4.24	17	0.52		134	3.9						190	26	32	CST, IVIG, RAPA
P26	Arab	10y	M	hom c.4638delC, p. S1546fsX	6m			yes	severe	yes			yes	URI, LRI										5780	4900	9.8	35.9	79000	5.5	4.31	15	0.66		143	3.2	100	8.8	5.1	2		274	92	114	CST, IVIG, RAPA
P27	Arab	10y	F	hom c.7042C>T, p.R2348X	2y			yes	severe				yes	URI, LRI	yes	yes	yes		1.008	7.2	Pos	2--5	Neg	4700	3700	10.4	34.6	180000	5.8	4.86	7	0.48		133	4.3		8.7	4.2			360	10	46	CST, IVIG, RAPA
P28	Arab	8y	F	hom del Exon 18-22	7m			yes	mild	yes			yes	URI, LRI										6280	5100	11.6	32.8	84000	7.2	5	13	0.33		135	3.6	98	8.9	4	1.8	28	182	12	22	CST, IVIG, RAPA
P29	Arab	9y	M	hom c.5646-1G>T	2y			yes	severe	yes	yes		yes	URI, LRI			yes	GLILD						7940	5090	14.3	40.03	250000	6.2	4.5	11	0.56		138	3.5		9.2	3.7			56	0	30	CST, IVIG, RAPA
P30	Arab	6y	F	hom c.894G>T, p.K298N	1y			yes	severe		yes		yes	URI		yes	yes	ILD						5900	3670	11.9	37.8	250000	6.06	3.6	10	0.54	3.7	137	3.7		9.1	4.6			79	13	29	CST, IVIG, RAPA
P31	Arab	5y	F	hom c.6657_6658del, p.E2219DfsX3	14m		Polyuria	yes	severe	yes		JIA	yes	URI, LRI			yes		1.008	5.1	Pos	Neg	Neg	5710	4590	10.8	36.9	142000	6.1	3.75	19	0.94		132	3.2	102	8.7	4.2	1.6	25	220	0	5	CST, IVIG, RAPA
P32	Arab	4y	M	hom c.4729, 2dup	1y			yes	severe	yes			yes	URI		yes	yes							4800	4720	11.1	36	89000	5.8	4.26	9	0.57	5.9	131	3.9		8.6	4			190	22	0	CST, IVIG, RAPA
P33	Arab	5y	M	comp het p.A2784V/ p.I1375R	17m			yes	severe				yes	URI, LRI										5720	4660	10.7	35.7	290000	5.9	4.11	12	0.6		136	3.3	99	8.2	3.8	1.9		330	36	100	CST, IVIG, RAPA
P34	Arab	6y	F	hom c.52G>A, p.G18R	8m			yes	mild		yes		yes	URI, LRI		yes	yes							16700	5240	7.5	38.1	275000	7.5	4.9	8	0.7	6.2	135	3.2	97	9.6	4.2	1.8	23	80	9	121	CST, IVIG, RAPA
P35	Arab	8y	F	hom c.1764dup, p.M589fsX	10m	IDDM	Polyuria	yes	mild					URI, LRI			yes		1.015	5.8	Pos	Neg	Pos	10600	3570	9.8	33.7	240000	6.9	5.2	9	0.79	2.8	138	3.1		9.2	4			278	56	84	CST, IVIG, RAPA
P36	Arab	5y	F	hom exons 18-22, c.2166_2766del, p.V723SfsX25	2y			yes	severe	yes			yes	URI, LRI	yes	yes		ILD	1.006	6.9	Pos	2--5	Neg	32500	3920	9.3	36.5	52000	5.3	4.12	11	0.9	5.8	132	3.4		8.8	4.5			352	168	160	CST, IVIG, RAPA
P37	Arab	4y	M	hom p.T596M	2y		Polyuria	yes	severe				yes	URI, LRI	yes	yes	yes		1.009	7.2	Pos	2--5	Neg	3800	4150	10.2	39.4	220000	5.8	3.2	17	0.52	2.9	134	3.8						111	21	44	CST, IVIG, RAPA
P38	Arab	19y	M	hom c4730-3T>G	6m			yes	severe	yes	yes	Vitiligo	yes	URI, LRI			yes	ILD						37000	4230	8.5	36.2	93000	6.1	3.8	16	0.6		134	3.2	98	8.5	4	1.9	21	520	32	110	CST, IVIG, RAPA
P39	Asia	20y	F	comp het c.5195delA, p.Lys1732fs, Large deletion	0			yes	mild				yes						1.014	5.5	Neg	Pos	Pos	7610	3850	12.4	35.9	148000	6.6	4.4	12	0.49	5.5	141	3.8	105	9.3	4.3	1.5	23.7	834	23	198	CST, CsA
P40	Asia	21y	F	comp het c.5195delA, p.Lys1732fs, Large deletion	8			yes	mild										1.021	7	Neg	Neg	Neg	5540	3550	9.6	31	241000	6.6	4	5	0.32	2.9	141	4.2	105	9	5.9	1.7	25.9				AZA
P41	Asia	4y	F	comp het c.1546C>T, c.5646-6363del	7m	IDDM		yes	mild	yes	yes								1.035	7.5	Neg	Neg	Pos	3800	6020	12.2	41.6	331000	7.4	4.8	9	0.26	3.2	137	4.6	103	10.3	4.6	2	22.3	1039	177	87	CST, TAC
P42	Asia	2y	M	comp het c.1546C>T, c.5646-6363del	11m	IDDM		yes	mild						yes				1.016	5.5	Neg	Neg	Pos	3800	4810	13.1	37.9	229000	6.1	4.2	20	0.37	7.3	138	4.4	103	9.7	4.8	2	21.4	823	103	76
P43	Asia	21y	M	comp het c.1219_1220delTT, p.Leu407Ilefs, Large deletion	6y			yes	severe	yes	yes		yes	URI, LRI	yes				1.009	6.5	Neg	Neg	Neg	14200	4130	14.8	42.7	90000	5.7	3.7	11	0.54	3	140	4.1	105	8.5	2.9	1.9	22.8	837	19	94	CST, CsA, AZA
